# Supplementary material for: Joint interactions of carbon and nitrogen metabolism dominated by bicarbonate and nitrogen in Orychophragmus violaceus and Brassica napus under simulated karst habitats
Source: BMC Plant Biol. 2022 May 26;22:264. doi: 10.1186/s12870-022-03646-1 (PMC9134658; doi:10.1186/s12870-022-03646-1)
Supplement: Supplementary file 1 — Additional file 1: Table S1. The original experimental data in this study. [file 12870_2022_3646_MOESM1_ESM.xls]

## Sheet: 01
Bn							Ov
B0N0	Pn(μmol CO2 m-2 s-1)	Cond(mmol H2O m-2 s-1)	Ci(μmol CO2 mol-1air-1)	Tr(mmol H2O m-2 s-1)	WUE(％)		B0N0	Pn(μmol CO2 m-2 s-1)	Cond(mmol H2O m-2 s-1)	Ci(μmol CO2 mol-1air-1)	Tr(mmol H2O m-2 s-1)	WUE(％)
	7.92	0.08	199.35	1.33	5.93			3.91	0.05	308.05	0.76	5.13
	7.92	0.08	199.33	1.33	5.94			3.91	0.05	308.35	0.76	5.13
	7.92	0.08	199.33	1.33	5.93			3.91	0.05	308.35	0.76	5.13
	7.93	0.08	199.31	1.33	5.94			3.91	0.05	308.68	0.76	5.12
	7.93	0.08	199.28	1.33	5.94			3.91	0.05	309.11	0.76	5.12
	7.47	0.08	200.02	1.25	6			3.42	0.08	357.28	0.88	3.88
	7.48	0.08	200.02	1.25	6			3.42	0.08	357.28	0.88	3.88
	7.48	0.08	200.03	1.25	6			3.42	0.08	357.26	0.88	3.88
	7.48	0.08	200.03	1.25	6.01			3.42	0.08	357.2	0.88	3.88
	7.49	0.08	200.03	1.24	6.01			3.41	0.08	357.16	0.88	3.87
	7.59	0.08	200.13	1.15	6.62			3.82	0.11	372.23	1.43	2.67
	7.59	0.08	200.14	1.15	6.62			3.82	0.11	372.23	1.43	2.67
	7.59	0.08	200.15	1.15	6.62			3.82	0.11	372.26	1.43	2.67
	7.59	0.08	200.13	1.15	6.62			3.82	0.11	372.3	1.43	2.67
	7.59	0.08	200.11	1.15	6.62			3.82	0.11	372.33	1.43	2.67
B0N19	8.51	0.11	259.9	1.51	5.63		B0N19	4.07	0.08	347.17	1.12	3.62
	8.51	0.11	259.95	1.51	5.63			4.06	0.08	347.31	1.12	3.61
	8.51	0.11	260.02	1.51	5.62			4.06	0.08	347.48	1.13	3.61
	8.51	0.11	260.02	1.51	5.62			4.06	0.08	347.64	1.13	3.6
	8.51	0.11	260.09	1.51	5.61			4.05	0.08	347.76	1.13	3.6
	8.86	0.13	257.49	1.65	5.36			4.35	0.11	363.95	1.5	2.9
	8.86	0.13	257.47	1.65	5.36			4.35	0.11	363.95	1.5	2.9
	8.86	0.13	257.43	1.65	5.36			4.35	0.11	363.96	1.5	2.9
	8.86	0.13	257.38	1.66	5.35			4.36	0.11	363.96	1.5	2.9
	8.86	0.13	257.27	1.66	5.35			4.35	0.11	364	1.5	2.9
	9.13	0.09	261.77	1.43	6.37			4.11	0.12	370.29	1.56	2.63
	9.13	0.09	261.8	1.43	6.37			4.11	0.12	370.27	1.56	2.63
	9.14	0.09	261.81	1.43	6.38			4.12	0.12	370.23	1.56	2.63
	9.14	0.09	261.86	1.43	6.38			4.12	0.12	370.18	1.56	2.63
	9.14	0.09	261.86	1.43	6.38			4.12	0.12	370.18	1.56	2.63
B0N55	10.31	0.17	321.68	2.23	4.62		B0N55	5.01	0.12	354.59	1.55	3.23
	10.31	0.17	321.67	2.23	4.62			5.02	0.12	354.56	1.55	3.23
	10.3	0.17	321.67	2.23	4.62			5.02	0.12	354.5	1.55	3.23
	10.3	0.17	321.67	2.23	4.62			5.02	0.12	354.5	1.55	3.23
	10.3	0.17	321.65	2.23	4.62			5.02	0.12	354.43	1.55	3.23
	10.24	0.15	319.39	2.07	4.95			4.96	0.11	349.33	1.45	3.41
	10.23	0.15	319.39	2.07	4.95			4.96	0.11	349.33	1.45	3.41
	10.23	0.15	319.42	2.07	4.95			4.96	0.11	349.28	1.45	3.41
	10.22	0.15	319.46	2.07	4.95			4.96	0.11	349.25	1.45	3.41
	10.22	0.15	319.46	2.07	4.95			4.96	0.11	349.21	1.45	3.42
	9.46	0.13	316.99	1.91	4.95			4.65	0.1	346.19	1.33	3.49
	9.46	0.13	316.97	1.91	4.95			4.65	0.1	346.16	1.33	3.49
	9.46	0.13	316.99	1.91	4.94			4.65	0.1	346.14	1.33	3.49
	9.45	0.13	317.06	1.91	4.94			4.65	0.1	346.06	1.33	3.49
	9.44	0.13	317.14	1.91	4.94			4.66	0.1	345.96	1.33	3.49
B0N91	12.11	0.4	337.56	3.77	3.22		B0N91	4.1	0.07	325.81	0.98	4.17
	12.13	0.4	337.5	3.77	3.22			4.1	0.07	325.76	0.98	4.18
	12.13	0.4	337.5	3.77	3.22			4.1	0.07	325.76	0.98	4.18
	12.14	0.4	337.44	3.76	3.22			4.1	0.07	325.76	0.98	4.18
	12.15	0.4	337.39	3.76	3.23			4.1	0.07	325.71	0.98	4.18
	12.6	0.26	331.45	3.6	3.5			4.27	0.07	327.74	1.04	4.12
	12.6	0.26	331.48	3.6	3.5			4.28	0.07	327.55	1.04	4.12
	12.6	0.26	331.49	3.6	3.5			4.29	0.07	327.39	1.04	4.13
	12.61	0.26	331.48	3.6	3.5			4.29	0.07	327.39	1.04	4.13
	12.62	0.26	331.46	3.6	3.5			4.3	0.07	327.32	1.04	4.13
	12	0.24	329.32	3.42	3.51			4.45	0.08	338.48	1.2	3.7
	12	0.24	329.32	3.42	3.51			4.45	0.08	338.43	1.2	3.7
	12	0.24	329.31	3.42	3.51			4.45	0.08	338.43	1.2	3.7
	12.01	0.24	329.32	3.42	3.51			4.46	0.08	338.37	1.2	3.71
	12.01	0.24	329.32	3.42	3.51			4.46	0.08	338.34	1.2	3.71
B10N0	7.91	0.1	267.42	1.86	4.24		B10N0	2.02	0.02	266.01	0.16	12.79
	7.9	0.1	267.47	1.86	4.24			2.03	0.02	265.73	0.16	12.8
	7.9	0.1	267.48	1.86	4.24			2.03	0.02	265.36	0.16	12.83
	7.9	0.1	267.49	1.86	4.24			2.03	0.02	265.04	0.16	12.85
	7.9	0.1	267.49	1.86	4.24			2.03	0.02	264.68	0.16	12.88
	7.89	0.1	266.37	1.85	4.28			2.07	0.02	286.07	0.18	11.37
	7.89	0.1	266.15	1.84	4.28			2.07	0.02	284.81	0.18	11.46
	7.89	0.1	266	1.84	4.29			2.07	0.02	283.73	0.18	11.54
	7.89	0.1	266	1.84	4.29			2.08	0.02	282.63	0.18	11.61
	7.89	0.1	265.86	1.84	4.29			2.08	0.02	280.88	0.18	11.73
	7.49	0.09	264.84	1.74	4.3			2.03	0.02	254.39	0.15	13.5
	7.49	0.09	264.7	1.74	4.3			2.03	0.02	254.51	0.15	13.5
	7.5	0.09	264.56	1.74	4.31			2.03	0.02	254.51	0.15	13.5
	7.5	0.09	264.41	1.74	4.31			2.03	0.02	254.4	0.15	13.5
	7.51	0.09	264.26	1.74	4.31			2.03	0.02	254.4	0.15	13.5
B10N19	11.11	0.14	269.22	3.6	3.09		B10N19	2.24	0.02	234.78	0.16	14.32
	11.11	0.14	268.66	3.61	3.08			2.24	0.02	235.33	0.16	14.3
	11.12	0.14	268.59	3.61	3.08			2.23	0.02	235.78	0.16	14.28
	11.13	0.14	268.41	3.62	3.08			2.23	0.02	236.31	0.16	14.25
	11.14	0.14	268.4	3.62	3.08			2.22	0.02	238.46	0.16	14.15
	11.85	0.14	263.87	3.65	3.25			2.26	0.02	252.55	0.17	13.3
	11.86	0.14	263.87	3.65	3.25			2.26	0.02	252.68	0.17	13.3
	11.86	0.14	263.93	3.65	3.25			2.26	0.02	252.45	0.17	13.31
	11.85	0.14	264.03	3.65	3.25			2.26	0.02	252.26	0.17	13.31
	11.85	0.14	264.03	3.65	3.25			2.25	0.02	252.05	0.17	13.3
	11.76	0.14	265.94	3.5	3.36			2.28	0.02	251.72	0.17	13.33
	11.76	0.14	266.1	3.5	3.36			2.28	0.02	251.72	0.17	13.33
	11.75	0.14	266.26	3.5	3.35			2.28	0.02	251.21	0.17	13.35
	11.75	0.14	266.4	3.51	3.35			2.29	0.02	250.69	0.17	13.37
	11.75	0.14	266.51	3.51	3.35			2.29	0.02	250.69	0.17	13.37
B10N55	12.98	0.28	310.77	3.82	3.4		B10N55	5.33	0.05	262.65	0.42	12.66
	12.99	0.28	310.68	3.82	3.4			5.33	0.05	262.65	0.42	12.66
	12.99	0.28	310.61	3.82	3.41			5.33	0.05	262.57	0.42	12.66
	12.99	0.28	310.61	3.82	3.41			5.33	0.05	262.57	0.42	12.66
	13	0.28	310.53	3.81	3.41			5.33	0.05	262.47	0.42	12.67
	12.83	0.3	317.31	4.05	3.17			5.6	0.05	260.09	0.44	12.84
	12.84	0.3	317.22	4.05	3.17			5.61	0.05	260.07	0.44	12.84
	12.85	0.3	317.12	4.05	3.17			5.61	0.05	260.09	0.44	12.84
	12.85	0.3	317.12	4.05	3.17			5.61	0.05	260.09	0.44	12.84
	12.87	0.3	317.02	4.05	3.18			5.62	0.05	260.08	0.44	12.85
	13.07	0.3	314.92	4.03	3.24			6	0.06	271.23	0.5	12.03
	13.09	0.3	314.77	4.03	3.25			6.01	0.06	271.23	0.5	12.03
	13.1	0.3	314.62	4.03	3.26			6.01	0.06	271.27	0.5	12.03
	13.12	0.3	314.49	4.02	3.26			6.02	0.06	271.38	0.5	12.02
	13.14	0.3	314.35	4.02	3.27			6.02	0.06	271.61	0.5	12.01
B10N91	13.2	0.28	318.02	3.98	3.32		B10N91	7.37	0.08	297.73	0.74	9.95
	13.26	0.28	318.02	3.98	3.34			7.37	0.09	297.73	0.74	9.95
	13.27	0.28	317.96	3.98	3.34			7.37	0.09	297.73	0.74	9.95
	13.3	0.28	317.91	3.98	3.35			7.38	0.09	297.76	0.74	9.95
	13.31	0.28	317.86	3.98	3.35			7.38	0.09	297.83	0.74	9.94
	13.87	0.33	331.01	4.22	3.29			7.62	0.09	303.64	0.81	9.45
	13.87	0.33	330.95	4.22	3.29			7.62	0.09	303.73	0.81	9.44
	13.87	0.33	330.9	4.22	3.29			7.62	0.09	303.73	0.81	9.44
	13.87	0.33	330.85	4.21	3.29			7.62	0.09	303.83	0.81	9.43
	13.87	0.33	330.8	4.21	3.29			7.61	0.09	304.27	0.81	9.4
	13.18	0.32	329.1	4.11	3.21			8.03	0.11	323.28	1	8
	13.17	0.32	329.06	4.1	3.21			8.03	0.11	323.4	1	7.99
	13.16	0.32	329	4.1	3.21			8.03	0.11	323.49	1.01	7.99
	13.15	0.32	329	4.1	3.21			8.02	0.11	323.58	1.01	7.98
	13.15	0.32	328.95	4.1	3.21			8.02	0.11	323.72	1.01	7.97
							Con-Hogland

## Sheet: 02
Bn	root/mg	stem/mg	leaves/mg	Tatol biomass/mg	R/S ratio %		Ov	root/mg	stem/mg	leaves/mg	Tatol biomass/mg	R/S ratio %
B0N0	115.565	337.936	299.984	753.485	18.1159			B0N0	42.81	49.52	69.73	162.06
	117.184	352.832	288.8	758.816	18.2634				38.529	43.5776	61.3624	142.613
	119.408	349.552	270.512	739.472	19.2574				39.292	58.4056	63.8	161.498
B0N19	91.36	428.92	437.08	957.36	10.5497			B0N19	44.65	66.37	72.5	183.52
	90.88	426.76	459.46	977.1	10.2548				40.185	62.3878	68.15	172.509
	93.26	451.54	449.42	994.22	10.3512				47.709	62.19	89.115	235.989
B0N55	179.06	775.5	515.18	1469.74	13.8733			B0N55	60.76	69.1	132.35	262.21
	176.84	771.56	525.84	1474.24	13.6303				59.3712	67.3332	135.637	264.264
	177.36	754.44	520.22	1452.02	13.9143				56.5068	64.263	123.085	243.855
B0N91	290.49	995.9	802.925	2089.31	16.1489			B0N91	53.01	51.01	96.18	200.2
	245.8	993.025	794.325	2033.15	13.7522				50.8896	49.9898	94.2564	196.196
	248.525	1017.35	767.45	2033.32	13.9245				50.3595	48.4595	91.371	190.19
B10N0	82.432	243.76	219.232	545.424	17.8042			B10N0	40.64	53.78	105.78	200.2
	84.096	240.624	218.672	543.392	18.3098				37.7952	51.6288	101.069	196.196
	85.664	242.352	223.856	551.872	18.3746				41.8592	55.3934	108.953	206.206
B10N19	183.072	430.816	545.024	1158.91	18.7605			B10N19	76.02	78.25	120.06	274.33
	179.936	437.76	538.016	1155.71	18.4403				78.3006	80.5975	123.662	282.56
	178.656	424.224	546.24	1149.12	18.4093				72.8196	77.3736	119.671	262.781
B10N55	234.6	1013.67	663.825	1912.1	13.9851			B10N55	120.45	158.98	272.57	552
	228.7	1015.92	673.675	1918.3	13.5357				118.041	155.8	267.119	540.96
	230.1	1017.85	678.175	1926.12	13.567				127.484	168.264	288.488	584.237
B10N91	317.43	1243.35	1140.72	2701.5	13.3146			B10N91	342.37	318.65	454	1115.02
	322.23	1302.36	1112.82	2737.41	13.3419				352.641	328.209	467.62	1148.47
	327.93	1263.54	1182.21	2773.68	13.4082				338.535	315.081	448.915	1102.53

## Sheet: 03
Bn	Rubisco（U/L）	SS（U/L）	NR（IU/L）	GOGAT（IU/L）	PFK（U/L）	G6PDH（U/L）	∑PFK+G6PDH（U/L）	EPFK(％)	EPPP(％)
B0N0	316.791	78.6708	122.186	48.6377	332.799	553.31	886.109	37.5573	62.4427
	304.119	72.3771	114.855	45.2331	316.159	542.244	858.403	36.8311	63.1689
	322.366	84.6812	128.638	51.1134	338.29	558.511	896.801	37.7219	62.2781
B0N19	320.05	99.9403	124.401	50.9382	344.331	409.52	753.851	45.6762	54.3238
	284.845	88.9469	110.717	45.335	306.455	364.473	670.928	45.6762	54.3238
	290.541	90.7258	112.931	46.2417	312.584	371.763	684.346	45.6762	54.3238
B0N55	440.89	111.962	179.461	56.1385	522.862	460.557	983.419	53.1678	46.8322
	432.072	103.005	168.694	52.2088	496.719	451.346	948.065	52.3929	47.6071
	445.034	120.516	188.937	58.9959	531.489	464.886	996.376	53.3423	46.6577
B0N91	560.53	130.524	232.307	57.3585	610.858	517.815	1128.67	54.1218	45.8782
	510.082	120.082	218.369	53.3434	580.315	507.459	1087.77	53.3489	46.6511
	540.687	140.496	244.573	60.2781	620.937	522.683	1143.62	54.2958	45.7042
B10N0	291.08	72.2084	119.085	44.9776	288.601	531.755	820.356	35.18	64.82
	282.348	68.598	111.94	41.8292	274.171	521.12	795.291	34.4743	65.5257
	299.288	80.2597	125.373	47.267	293.363	536.753	830.117	35.34	64.66
B10N19	330.154	96.4027	133.703	54.4981	360.659	411.375	772.034	46.7154	53.2846
	300.44	87.7265	121.67	49.5933	328.199	374.351	702.551	46.7154	53.2846
	309.453	90.3583	125.32	51.0811	338.045	385.582	723.627	46.7154	53.2846
B10N55	484.615	131.382	215.408	61.4587	576.791	416.26	993.051	58.0827	41.9173
	474.923	120.872	202.483	57.1565	547.952	407.935	955.886	57.3239	42.6761
	503.418	141.42	226.781	64.5869	586.308	420.173	1006.48	58.2533	41.7467
B10N91	595.503	146.157	256.039	68.0793	629.323	597.481	1226.8	51.2978	48.7022
	541.908	134.464	240.677	63.3137	597.857	585.532	1183.39	50.5208	49.4792
	574.422	157.323	269.558	71.5445	639.707	603.098	1242.8	51.4729	48.5271
Ov	Rubisco（U/L）	SS(U/L)	NR(IU/L)	GOGAT(IU/L)	PFK(U/L)	G6PDH（U/L）	∑PFK+G6PDH（U/L）	EPFK(％)	EPPP(％)
B0N0	506.04	165.589	198.142	78.3868	184.518	316.121	500.64	36.8565	63.1435
	490.859	162.277	188.234	79.9545	182.673	319.283	501.956	36.3923	63.6077
	511.101	170.391	199.925	81.5223	188.153	306.511	494.665	38.0365	61.9635
B0N19	499.43	169.248	194.378	65.1951	213.342	414.599	627.941	33.9749	66.0251
	489.441	170.602	192.435	67.151	209.076	427.037	636.113	32.8677	67.1323
	504.125	163.778	198.208	68.494	217.439	422.767	640.205	33.9639	66.0361
B0N55	614.304	220.022	208.612	88.5785	421.573	360.181	781.754	53.9265	46.0735
	632.733	221.563	210.698	85.9211	438.436	370.987	809.422	54.1665	45.8335
	607.423	214.916	214.87	89.358	425.282	374.697	799.979	53.1617	46.8383
B0N91	624.051	256.62	238.023	89.5785	493.33	388.196	881.526	55.9632	44.0368
	611.57	251.488	242.784	86.8911	483.463	384.314	867.778	55.7128	44.2872
	629.917	253.751	235.5	90.3668	498.263	395.844	894.107	55.7275	44.2725
B10N0	436.798	137.685	176.957	74.7568	228.021	346.571	574.591	39.684	60.316
	428.062	138.787	182.266	76.9995	225.74	348.804	574.544	39.2904	60.7096
	431.914	133.235	180.496	75.4595	227.998	342.105	570.103	39.9924	60.0076
B10N19	411.84	159.058	159.016	54.7568	197.439	436.928	634.367	31.1237	68.8763
	407.722	160.171	165.377	53.6617	199.413	441.298	640.711	31.1237	68.8763
	403.644	155.366	163.723	56.8814	191.437	432.559	623.996	30.6792	69.3208
B10N55	618.45	242.26	221.661	96.7293	432.724	466.571	899.294	48.1181	51.8819
	622.78	243.955	234.961	94.7947	436.185	460.839	897.025	48.6258	51.3742
	604.096	236.637	230.261	96.6906	427.462	469.436	896.898	47.66	52.34
B10N91	640.103	284.004	253.543	99.1401	572.741	499.108	1071.85	53.4349	46.5651
	645.224	275.484	263.684	96.1659	567.014	496.117	1063.13	53.3343	46.6657
	619.415	286.844	258.411	101.123	578.469	505.09	1083.56	53.386	46.614

## Sheet: 04
Bn	Name	N [%]	C [%]	N(mg/g)	C(mg/g)	C/N ratio[%]		Ov	Name	N [%]	C [%]	N(mg/g)	C(mg/g)	C/N ratio[%]
	B0N0	4.332	44.881	43.32	448.81	10.3603			B0N0	2.793	44.292	27.93	442.92	15.8582
		5.219	43.471	52.19	434.71	8.32937				2.751	43.984	27.51	439.84	15.9884
		5.01024	41.7322	50.1024	417.322	7.9962				2.63	40.27	26.91	426.76	15.86
	B0N19	5.848	44.206	58.48	442.06	7.55917			B0N19	2.469	42.295	24.69	422.95	17.1304
		5.874	44.878	58.74	448.78	7.64011				2.423	42.211	24.23	422.11	17.421
		5.75652	43.9804	57.5652	439.804	7.48731				2.446	42.253	24.46	422.53	17.2757
	B0N55	6.503	40.23	65.03	402.3	6.18638			B0N55	3.39	44.017	33.9	440.17	12.9844
		6.719	41.129	67.19	411.29	6.1213				3.468	44.309	34.68	443.09	12.7765
		6.04779	37.4139	60.4779	374.139	5.75333				3.429	44.163	34.29	441.63	12.8804
	B0N91	5.854	41.505	58.54	415.05	7.09002			B0N91	3.876	52.455	38.76	524.55	13.5333
		6.75	40.801	67.5	408.01	6.04459				3.8	52.682	38	526.82	13.8637
		6.763	40.801	67.63	408.01	6.03297				3.838	52.5685	38.38	525.685	13.6985
	B10N0	4.623	41.313	46.23	413.13	8.9364			B10N0	2.698	36.229	26.98	362.29	13.4281
		4.746	41.542	47.46	415.42	8.75306				2.603	36.176	26.03	361.76	13.8978
		4.65108	40.7112	46.5108	407.112	8.57799				2.6505	36.2025	26.505	362.025	13.663
	B10N19	5.119	42.067	51.19	420.67	8.21782			B10N19	2.783	43.794	27.83	437.94	15.7363
		5.126	42.521	51.26	425.21	8.29516				2.759	43.159	27.59	431.59	15.643
		4.76718	39.5445	47.6718	395.445	7.7145				2.771	43.4765	27.71	434.765	15.6896
	B10N55	5.255	42.374	52.55	421.24	8.01598			B10N55	3.976	57.865	39.76	578.65	14.5536
		5.209	42.392	52.09	423.92	8.13822				3.979	57.834	39.79	578.34	14.5348
		6.2508	50.8704	62.508	508.704	9.76587				3.9775	57.8495	39.775	578.495	14.5442
	B10N91	5.478	42.707	54.78	427.07	7.79609			B10N91	4.578	68.316	45.78	683.16	14.9227
		5.428	42.48	54.28	424.8	7.82609				4.592	68.507	45.92	685.07	12.5788
		5.453	42.5935	54.53	425.935	7.81109				4.585	68.4115	45.85	684.115	14.7907
